# Supplementary material for: Resveratrol Alleviates the Early Challenges of Implant-Based Drug Delivery in a Human Glial Cell Model
Source: Int J Mol Sci. 2024 Feb 8;25(4):2078. doi: 10.3390/ijms25042078 (PMC10889494; doi:10.3390/ijms25042078)
Supplement: Supplementary file 1 [file ijms-25-02078-s001.zip]

Archive with 3 entries (3 files):
- Figure S1.pdf
- Supporting Information.pdf
- Table S1.pdf
